# Supplementary material for: Insights on Lulworthiales Inhabiting the Mediterranean Sea and Description of Three Novel Species of the Genus Paralulworthia
Source: J Fungi (Basel). 2021 Nov 6;7(11):940. doi: 10.3390/jof7110940 (PMC8623521; doi:10.3390/jof7110940)
Supplement: Supplementary file 1 [file jof-07-00940-s001.zip]

Archive with 1 entries (1 files):
- jof-1393551-supplementary.pdf
